# Supplementary material for: High-angular resolution diffusion imaging generation using 3d u-net
Source: Neuroradiology. 2024 Jan 18;66(3):371–87. doi: 10.1007/s00234-024-03282-6 (PMC11399202; doi:10.1007/s00234-024-03282-6)
Supplement: Supplementary file 1 — Supplementary file1 (XLSX 51 KB) [file 234_2024_3282_MOESM1_ESM.xlsx]

## Sheet: SSIM
	Subject no.
MPG no.	1	2	3	4	5	6	7	8	9	10	11	12	13	14	15	16	17	18	19	20	21	22	23	24	25	26	27	28	29	30	Average
33	0.9647	0.9743	0.9691	0.9668	0.966	0.9664	0.9563	0.9619	0.9597	0.9599	0.9577	0.9679	0.9562	0.9624	0.9699	0.9598	0.9689	0.9806	0.9634	0.9773	0.9773	0.9753	0.9649	0.9651	0.9669	0.9777	0.9686	0.9568	0.9613	0.9751	0.0069459
34	0.9691	0.973	0.9659	0.9646	0.9696	0.9672	0.9662	0.9497	0.9647	0.9609	0.9512	0.9675	0.9492	0.9594	0.9657	0.9441	0.9639	0.9816	0.9639	0.9754	0.9754	0.9709	0.958	0.9643	0.9544	0.9766	0.9689	0.9586	0.9593	0.9749	0.00886481
35	0.9584	0.9783	0.9707	0.9519	0.9615	0.9657	0.9573	0.9552	0.9621	0.9617	0.9603	0.9661	0.9441	0.9553	0.9668	0.9525	0.9656	0.9752	0.9631	0.9756	0.9756	0.9676	0.9545	0.9641	0.9628	0.9746	0.964	0.9503	0.961	0.9723	0.0084195
36	0.9609	0.9753	0.9703	0.9601	0.9601	0.9661	0.9584	0.9553	0.9584	0.9599	0.9468	0.9584	0.9439	0.9616	0.9629	0.9499	0.9615	0.9756	0.9551	0.9748	0.9748	0.9723	0.9437	0.9641	0.961	0.9781	0.9686	0.9554	0.9585	0.973	0.00937887
37	0.9683	0.974	0.9682	0.9601	0.9466	0.9669	0.964	0.9652	0.962	0.9564	0.9398	0.9557	0.9523	0.9631	0.9658	0.9498	0.9668	0.977	0.9572	0.9751	0.9751	0.9743	0.9591	0.9699	0.9667	0.9794	0.9676	0.9458	0.9616	0.9731	0.00987636
38	0.9593	0.9717	0.9722	0.966	0.9635	0.9679	0.9644	0.9555	0.9629	0.9611	0.9543	0.9598	0.9627	0.9672	0.9699	0.9558	0.9672	0.9744	0.9581	0.9752	0.9752	0.9718	0.9549	0.9682	0.9628	0.9773	0.9701	0.9518	0.9624	0.9709	0.00698786
39	0.9656	0.972	0.9711	0.9551	0.9493	0.9631	0.9659	0.9594	0.9541	0.9556	0.9501	0.9542	0.9393	0.9618	0.9625	0.9526	0.9616	0.9794	0.9578	0.9773	0.9773	0.9631	0.9556	0.9593	0.9639	0.9754	0.9686	0.9558	0.9589	0.9724	0.00939301
40	0.9718	0.9791	0.976	0.967	0.9672	0.9692	0.9628	0.9702	0.9651	0.9607	0.9614	0.966	0.9584	0.9712	0.972	0.9642	0.9672	0.9769	0.9717	0.9781	0.9781	0.9752	0.9539	0.9715	0.969	0.9775	0.966	0.9635	0.9656	0.9675	0.00627386
41	0.9605	0.9786	0.971	0.9575	0.9676	0.9656	0.9601	0.9582	0.9644	0.9593	0.9559	0.963	0.9374	0.9585	0.968	0.9619	0.9638	0.9772	0.9592	0.9737	0.9737	0.9668	0.9504	0.9552	0.9664	0.9751	0.964	0.9524	0.962	0.9707	0.00867077
42	0.96	0.9745	0.97	0.9631	0.9571	0.9622	0.957	0.9624	0.9526	0.9617	0.9387	0.9577	0.9444	0.969	0.9653	0.938	0.9611	0.9756	0.954	0.9731	0.9731	0.9723	0.9464	0.9632	0.9592	0.978	0.9417	0.9555	0.9625	0.9749	0.011079
43	0.9679	0.9786	0.9716	0.9704	0.9716	0.9627	0.9644	0.9641	0.9647	0.964	0.9649	0.9684	0.9631	0.9698	0.9722	0.9529	0.9664	0.9795	0.9639	0.9705	0.9705	0.974	0.956	0.9654	0.9689	0.9765	0.9179	0.957	0.9626	0.9755	0.0110067
44	0.9633	0.9808	0.9709	0.9666	0.9691	0.9669	0.9684	0.967	0.9674	0.9624	0.9613	0.9638	0.9537	0.9717	0.9722	0.9675	0.9694	0.9712	0.969	0.9771	0.9771	0.9735	0.9514	0.9727	0.9694	0.9777	0.9202	0.9589	0.9657	0.9723	0.0109344
45	0.97	0.9818	0.9732	0.9691	0.9704	0.9728	0.9592	0.9667	0.9666	0.9654	0.9665	0.9693	0.9587	0.9665	0.9741	0.9669	0.9604	0.9789	0.9715	0.9788	0.9788	0.9781	0.9597	0.9656	0.9647	0.98	0.9224	0.9651	0.9663	0.9736	0.0107416
46	0.9671	0.9761	0.9724	0.9652	0.9653	0.9666	0.962	0.9624	0.9615	0.9588	0.961	0.9635	0.9566	0.9689	0.9709	0.9603	0.9637	0.9774	0.9625	0.9737	0.9737	0.9744	0.9541	0.9649	0.9659	0.978	0.9129	0.9547	0.9608	0.9707	0.0116766
47	0.9599	0.9797	0.9703	0.9658	0.9655	0.9637	0.9555	0.9549	0.9672	0.9569	0.9531	0.9571	0.954	0.9676	0.973	0.963	0.9683	0.9752	0.963	0.9751	0.9751	0.9681	0.9538	0.9661	0.9645	0.9763	0.914	0.9606	0.9625	0.9691	0.0118595
48	0.9685	0.9804	0.9734	0.9604	0.9674	0.9648	0.9597	0.961	0.9634	0.962	0.9603	0.9669	0.9532	0.9675	0.9734	0.9574	0.9672	0.9779	0.9623	0.9797	0.9797	0.9738	0.9568	0.964	0.9666	0.9763	0.9212	0.956	0.963	0.9781	0.0113847
49	0.969	0.9718	0.9726	0.9566	0.9592	0.9684	0.9579	0.9596	0.9604	0.9632	0.955	0.9683	0.9556	0.9656	0.9701	0.9607	0.9667	0.9764	0.935	0.9789	0.9789	0.9656	0.9529	0.9657	0.9623	0.9741	0.9357	0.958	0.9587	0.9745	0.010481
50	0.9671	0.9759	0.9687	0.9638	0.9535	0.9637	0.965	0.9623	0.9572	0.9625	0.9443	0.965	0.9486	0.9655	0.9705	0.9445	0.9602	0.9785	0.9355	0.9766	0.9766	0.9721	0.9525	0.9628	0.9575	0.978	0.9329	0.9451	0.962	0.9739	0.0123236
51	0.9627	0.978	0.9725	0.962	0.9671	0.9667	0.9639	0.9619	0.9589	0.9627	0.962	0.9583	0.9498	0.9694	0.9704	0.9594	0.9659	0.9725	0.9534	0.9747	0.9747	0.9698	0.9567	0.9652	0.9576	0.9788	0.9418	0.9546	0.9643	0.9744	0.00851771
52	0.9664	0.9758	0.9724	0.9594	0.9601	0.9623	0.949	0.9571	0.9548	0.9583	0.9552	0.9598	0.9458	0.9663	0.9708	0.9554	0.9626	0.9775	0.9394	0.9742	0.9742	0.9668	0.9453	0.964	0.9623	0.9719	0.9375	0.9544	0.9582	0.9719	0.0105564
53	0.965	0.9793	0.9686	0.9625	0.9675	0.9703	0.9584	0.956	0.9642	0.969	0.9656	0.9587	0.9471	0.9719	0.9713	0.9632	0.9682	0.9798	0.9477	0.9747	0.9747	0.9721	0.9601	0.9592	0.9672	0.9775	0.9398	0.9627	0.9642	0.9722	0.00933371
54	0.9647	0.9785	0.9689	0.961	0.9677	0.9653	0.9586	0.9608	0.9629	0.9613	0.9626	0.9662	0.9525	0.9607	0.9679	0.9569	0.9606	0.9742	0.9473	0.9737	0.9737	0.9662	0.9515	0.9636	0.9626	0.9771	0.9374	0.9547	0.9611	0.9675	0.00874941
55	0.9645	0.9763	0.9618	0.9618	0.9672	0.9664	0.9638	0.9569	0.9581	0.9602	0.9603	0.9622	0.9425	0.9719	0.9723	0.9494	0.9612	0.977	0.9362	0.9752	0.9752	0.9612	0.9486	0.9628	0.9502	0.9742	0.9388	0.9541	0.956	0.9695	0.0108803
56	0.9613	0.9751	0.9628	0.9649	0.9634	0.9623	0.9628	0.9533	0.9508	0.9568	0.9558	0.9625	0.9533	0.9682	0.9734	0.9585	0.9605	0.9789	0.9395	0.972	0.972	0.9609	0.9439	0.9637	0.9593	0.9752	0.9396	0.9574	0.9579	0.9753	0.0100333
57	0.9631	0.9731	0.9626	0.9568	0.9688	0.9624	0.9622	0.9597	0.9498	0.9612	0.936	0.9594	0.9497	0.9691	0.9696	0.9549	0.9563	0.9754	0.9397	0.9774	0.9774	0.9684	0.9573	0.9612	0.9596	0.9751	0.9394	0.9563	0.9593	0.9709	0.0107866
58	0.9685	0.9787	0.9705	0.9672	0.9682	0.9701	0.9627	0.9634	0.9538	0.966	0.959	0.962	0.9523	0.9696	0.9693	0.9622	0.9679	0.9806	0.9472	0.9763	0.9763	0.9731	0.9587	0.9697	0.9655	0.9784	0.9317	0.9573	0.9635	0.9705	0.0101502
59	0.9602	0.9782	0.9725	0.9624	0.9677	0.9686	0.954	0.9585	0.9632	0.9604	0.9625	0.9616	0.9473	0.963	0.9703	0.9618	0.961	0.9764	0.9573	0.9768	0.9768	0.9579	0.9582	0.9622	0.9595	0.9763	0.9299	0.9567	0.9623	0.9629	0.00976544
60	0.9687	0.9798	0.9732	0.9681	0.9662	0.9689	0.9674	0.9594	0.966	0.9694	0.9663	0.9635	0.9577	0.9727	0.9731	0.9588	0.9564	0.9807	0.9562	0.9782	0.9782	0.9663	0.9524	0.9682	0.9637	0.9796	0.9343	0.9553	0.9657	0.9727	0.00980266
61	0.9662	0.9786	0.9734	0.9573	0.9549	0.9625	0.9583	0.9487	0.9618	0.9679	0.9604	0.9616	0.9443	0.9687	0.9742	0.9617	0.9621	0.9785	0.9585	0.9729	0.9729	0.9591	0.9587	0.9694	0.9519	0.9774	0.9337	0.9486	0.9645	0.9666	0.0104495
62	0.961	0.9777	0.9739	0.9661	0.9707	0.9652	0.9547	0.9529	0.9635	0.9649	0.9567	0.9599	0.9494	0.9725	0.974	0.9602	0.9632	0.9801	0.957	0.9725	0.9725	0.9588	0.9552	0.9663	0.958	0.9747	0.9286	0.9531	0.963	0.9728	0.0104644
63	0.965	0.9766	0.967	0.9628	0.9691	0.9658	0.9611	0.9525	0.9592	0.9581	0.959	0.9666	0.9559	0.9695	0.9726	0.9506	0.9573	0.98	0.9539	0.9754	0.9754	0.9668	0.9467	0.9645	0.9581	0.9763	0.9409	0.9519	0.9602	0.9727	0.00961047
64	0.9646	0.9788	0.9752	0.9665	0.9668	0.9631	0.9639	0.9572	0.9674	0.9611	0.9601	0.9581	0.9604	0.9678	0.9679	0.9529	0.9649	0.9816	0.9532	0.9768	0.9768	0.9595	0.9544	0.9658	0.9603	0.9765	0.9373	0.9547	0.9629	0.9745	0.00944875
Average	0.964791	0.976888	0.970403	0.962778	0.964247	0.965931	0.960791	0.959041	0.9609	0.961553	0.956378	0.962469	0.951231	0.966684	0.970072	0.956491	0.963687	0.977553	0.954772	0.975525	0.975525	0.968628	0.953947	0.964934	0.962147	0.976738	0.94175	0.955409	0.961806	0.972091	0.963839

## Sheet: PSNR
	Subject no.
MPG no.	1	2	3	4	5	6	7	8	9	10	11	12	13	14	15	16	17	18	19	20	21	22	23	24	25	26	27	28	29	30	Average
33	35.9178	35.8982	33.5342	37.3872	35.883	36.4854	36.3783	36.4066	35.3342	35.3809	35.3164	35.2356	36.4627	35.7382	35.6039	36.0792	34.6856	30.8438	32.456	33.0145	32.6395	34.6953	37.5788	35.7266	37.3684	36.3239	37.112	35.6326	34.6531	37.6531	35.4475
34	35.9199	35.67	33.4201	37.4521	35.8871	36.3944	36.2848	36.4563	35.4278	35.5702	35.5216	35.0474	36.3244	35.419	35.7913	36.1	34.9674	30.7221	32.2247	33.3545	32.7145	34.8253	37.3419	35.8807	37.0657	36.3722	36.7273	35.2981	34.5403	37.4428	35.4055
35	35.9247	35.7463	33.3024	37.2786	35.551	36.7637	36.6504	36.587	35.0953	35.6325	35.5624	35.0504	35.4495	35.5078	35.8012	35.946	34.3927	30.723	32.0441	33.0731	32.51	34.5045	37.5839	34.0746	37.3378	35.7138	36.4154	35.4615	34.5908	37.5662	35.2614
36	35.854	36.1768	33.5958	37.1335	35.9088	36.8167	36.7222	36.7042	35.7577	36.0273	35.9788	34.9927	36.1284	35.7421	35.9253	36.2695	35.0534	30.8767	32.473	33.4642	32.7464	34.911	37.3732	35.4957	37.199	36.6833	37.1367	35.499	34.3621	37.9368	35.5648
37	35.4766	35.6768	33.5201	37.3265	35.7454	36.4402	36.3489	36.5525	35.6622	35.7012	35.6769	35.1817	35.5402	35.3721	36.0055	36.0046	34.4933	30.8908	32.3262	33.1952	32.7921	35.0135	37.3432	34.7717	37.2565	36.1771	36.2029	35.1936	34.6879	37.6206	35.3399
38	35.8478	35.3302	33.1103	37.2502	35.0022	36.2256	36.1358	36.2208	35.2137	35.1137	35.0636	34.7281	35.9056	35.1443	35.2753	35.6047	34.2906	30.5356	32.1951	32.9707	32.1323	34.3722	36.797	34.5709	36.5687	35.9649	36.3159	35.1269	34.2952	37.4568	35.0255
39	34.9503	34.9086	33.3659	37.0744	35.2436	36.2383	36.1462	36.3055	35.4863	35.5817	35.544	33.7285	35.6679	35.0889	35.6334	35.8407	34.2358	30.5842	32.2585	33.0314	32.6046	34.6947	36.7907	35.0277	36.9637	35.8797	36.5885	35.2352	34.2957	37.5669	35.0854
40	36.3517	36.6905	34.0223	37.4936	35.7961	37.1931	37.0816	36.7755	35.9586	35.9427	35.9147	35.7286	36.7922	35.8068	35.6498	36.6314	34.9491	31.1736	32.4518	33.4397	32.922	35.427	38.0398	35.5099	37.5009	37.0375	37.31	35.8176	35.0917	37.9799	35.816
41	35.6159	35.8393	33.3929	37.1773	35.5079	36.0632	35.9187	36.0326	35.0142	35.2185	35.1667	34.8707	35.8182	35.1592	35.48	35.9173	34.1493	30.5583	32.0057	33.0918	32.38	34.4146	37.2808	35.0953	37.2149	35.358	35.9557	35.2406	34.4622	37.6942	35.1031
42	36.0194	35.7366	33.974	37.7411	36.1094	36.9782	36.8673	36.943	35.8471	36.179	36.1302	35.4661	35.9433	35.2686	35.864	36.4093	34.9932	31.2412	32.5483	33.2679	32.8416	35.2056	37.8052	35.7562	37.6385	36.6726	36.8604	35.6812	34.8683	37.8402	35.6899
43	36.4136	36.3401	33.9669	37.4396	35.9708	37.0865	36.973	36.44	35.8648	36.0189	35.9717	35.7199	36.5495	35.8432	35.961	36.3747	35.0284	31.2702	32.3331	33.4244	32.8328	35.2893	38.1105	35.6448	37.7357	36.9496	36.8472	35.5454	35.0378	37.5274	35.7504
44	36.683	36.1834	34.2966	37.3194	36.2241	36.9844	36.89	36.7023	36.2563	36.18	36.1348	35.4939	36.4725	36.041	35.6229	36.4921	35.4274	31.341	32.4357	33.1967	32.9423	35.521	38.0518	36.0719	37.5169	36.7549	37.2087	36.0157	35.1134	37.9353	35.8503
45	36.1941	36.3311	33.3275	37.6811	36.1307	37.3626	37.2591	36.8715	35.7836	35.8803	35.8501	35.5876	36.3637	35.3622	35.842	36.1296	35.3101	31.346	32.5341	33.3513	32.8771	35.3471	38.3179	36.0158	37.4826	36.9462	36.9523	35.7799	34.8951	37.9771	35.7696
46	35.9002	36.4778	33.7785	37.201	35.7135	36.7447	36.6569	36.3035	35.8633	35.829	35.7868	35.2249	36.1252	35.4424	35.7264	36.0765	34.78	31.0511	32.4976	33.3459	32.493	34.474	37.399	35.53	37.0182	36.4198	37.1319	35.3859	34.5726	37.6252	35.4858
47	36.1176	36.0044	33.5214	37.1867	35.6227	36.7254	36.618	36.4072	35.2791	35.3227	35.2523	35.0224	36.2814	35.3227	35.394	35.9279	34.6833	30.7441	32.2448	31.791	32.4444	34.3635	37.5273	35.3943	37.0423	36.5674	36.5101	35.6362	34.7096	37.3305	35.2998
48	35.8099	36.2511	34.0143	37.4442	36.0864	37.1773	37.0732	36.4118	36.1262	35.8997	35.8442	35.2669	36.2895	35.7192	36.066	36.4144	34.832	31.0154	32.6564	33.2969	32.7197	35.0056	38.0399	35.8662	37.4803	36.815	37.2596	35.6149	34.8695	37.8531	35.7073
49	35.5608	35.967	33.9111	37.0063	35.8654	36.9269	36.8425	36.2839	35.3727	35.7766	35.7215	35.1623	36.2609	34.5399	35.3605	36.0074	34.5771	30.6935	32.1867	32.9243	32.2909	34.5005	37.4715	34.9769	36.6937	36.3753	36.9683	35.5814	34.2675	37.8765	35.3317
50	35.3871	35.9031	33.6737	37.2112	36.0446	36.8045	36.6968	36.4899	35.1329	35.9626	35.9169	35.1921	35.9283	35.488	35.8158	35.9291	34.8196	31.0633	32.2623	32.8638	32.7707	34.8865	37.5738	34.9213	36.9677	36.2261	36.4607	35.4051	34.5114	37.5996	35.3969
51	35.9663	35.955	33.6233	37.3834	35.836	36.8685	36.769	36.5842	35.7289	35.6168	35.5598	35.3065	35.8122	35.5659	35.5766	36.1399	34.5824	31.0362	32.4233	32.6581	32.7056	34.8339	37.7648	35.4164	36.5872	36.706	36.631	35.7637	34.391	37.7839	35.4525
52	35.5905	36.0716	33.3505	37.1283	35.6545	36.4503	36.3386	36.478	35.4862	35.7117	35.6627	35.113	36.1371	34.555	35.3914	36.1802	34.5679	30.8363	32.1127	32.7191	32.5156	34.5328	37.6631	34.7655	36.5468	36.2452	36.9296	35.2827	34.3061	37.97	35.2764
53	35.5683	36.162	33.93	37.5367	35.516	37.0817	36.9846	36.3933	36.1581	35.7408	35.6959	35.1502	36.0062	35.7753	35.7858	36.3204	34.9582	31.0452	32.4731	32.8573	32.7927	35.1084	37.8834	35.9302	36.9633	36.4414	36.9413	35.6947	34.5857	37.5139	35.5665
54	35.9924	36.2121	33.6439	36.9124	35.6854	36.6928	36.5866	36.5788	35.5284	35.7548	35.7057	35.0758	36.2881	35.1568	35.7637	36.1295	34.5984	30.9551	32.2636	32.7553	32.6701	34.7194	37.4771	35.1432	36.8014	36.2912	36.7826	35.4194	34.619	37.7568	35.3987
55	35.8945	36.1917	33.6646	36.7933	35.9106	36.1682	36.0667	36.3019	35.3061	35.6367	35.586	35.0895	36.4347	34.5276	35.2585	35.9992	34.7526	30.6504	32.2492	32.8576	32.6288	34.6398	37.9132	34.8786	36.7549	36.3562	37.2172	35.5151	34.7069	37.5734	35.3175
56	35.7562	36.2023	33.5395	36.8041	35.7375	36.2515	36.1315	36.1478	35.5882	35.4237	35.3776	35.161	35.9252	34.2484	35.4703	35.9889	34.7907	30.5916	32.2085	32.8329	32.6453	34.5897	37.699	34.8481	36.8073	35.9724	36.9963	35.4701	34.5702	37.6546	35.2477
57	35.5725	35.4687	33.4258	37.0609	35.6661	36.7405	36.6473	36.3807	35.7247	35.1515	35.1052	34.8698	35.9783	35.063	35.4927	36.0097	34.8637	30.7715	32.4107	33.1235	32.5777	35.1423	37.3961	35.3947	36.76	36.1133	36.2333	35.23	34.3116	37.6856	35.279
58	35.8293	35.915	33.528	36.9981	35.8963	36.7697	36.6659	36.6867	35.4901	35.6791	35.6469	35.1619	36.1267	34.8443	35.5577	36.0574	34.5469	30.7222	32.3462	32.8169	32.7598	34.9284	37.6742	35.5535	37.0665	36.504	36.5639	35.3382	34.6722	37.9608	35.4102
59	35.8018	35.806	33.2193	36.8592	35.4566	36.2164	36.1416	36.0948	35.5013	35.3532	35.3154	34.5763	35.656	34.9872	34.9459	35.6906	34.4402	30.3925	32.2022	32.7002	32.3569	34.6495	37.1248	35.1761	36.7455	35.7065	36.2071	35.0506	34.5491	37.1933	35.0705
60	35.6913	36.3295	33.6909	37.3789	35.6544	36.9254	36.8293	36.494	35.7464	35.6599	35.6117	35.0523	36.063	35.2156	35.299	35.9751	34.7573	30.8254	32.3035	33.3764	32.709	34.9224	37.678	34.7723	36.4637	36.3305	37.1538	35.601	34.568	37.8485	35.4309
61	35.6291	36.4423	33.5026	37.129	35.5125	36.7246	36.6318	36.4394	35.6266	35.5984	35.5449	35.1374	35.8679	34.881	35.2332	35.9803	34.6215	30.7536	32.2936	33.3072	32.6403	34.9087	37.4261	34.6864	36.5071	36.1221	36.6437	35.4938	34.4409	37.436	35.3054
62	35.5593	36.6068	33.5592	36.7525	35.6546	36.7792	36.6949	36.4464	35.6356	35.6517	35.6023	35.1145	35.6018	35.1933	35.3475	36.1185	34.7478	30.7676	32.3713	33.0273	32.6337	34.8973	37.4945	35.34	36.6736	36.2081	36.6577	35.5418	34.4333	37.6979	35.3603
63	35.7803	36.1092	33.8258	36.71	36.1295	36.9037	36.792	36.0712	35.4761	35.424	35.3725	35.3204	36.0569	35.2267	35.2505	36.1115	34.9648	30.3555	32.3759	33.2594	32.7084	34.803	37.8746	35.9946	36.1268	36.7786	36.7412	35.5697	34.718	37.3475	35.4059
64	36.2843	36.0455	33.7694	36.7094	35.676	36.6757	36.5729	36.2948	35.6452	35.3486	35.2946	35.3796	36.4682	35.252	35.2328	36.1465	34.7836	30.6853	32.0805	33.1278	32.6668	34.9453	37.5676	35.547	36.6646	36.4038	36.6581	34.9183	34.5884	37.8703	35.3768
Average	35.8394	36.0203	33.625	37.1863	35.7587	36.7081	36.6061	36.4464	35.5974	35.6553	35.6073	35.1315	36.0852	35.2656	35.5757	36.0938	34.7389	30.8457	32.3203	33.0474	32.6458	34.846	37.5957	35.3055	36.985	36.3568	36.76	35.47	34.6026	37.6805	35.4134

## Sheet: JSD and ACC
		JSD		ACC
	Subject no.	input- reference	input plus prediction -reference	input- reference	input plus prediction -reference
	1	0.00011836	4.829e-05	0.999574	0.999815
	2	5.803e-05	3.297e-05	0.999776	0.999872
	3	0.00013376	6.759e-05	0.999512	0.999742
	4	8.816e-05	4.402e-05	0.999663	0.999829
	5	0.00011272	5.961e-05	0.999591	0.999776
	6	9.018e-05	4.504e-05	0.999673	0.999829
	7	9.534e-05	4.794e-05	0.999653	0.999818
	8	9.74e-05	4.28e-05	0.999645	0.999836
	9	0.00010447	5.085e-05	0.999617	0.999808
	10	0.00010584	5.744e-05	0.99961	0.999782
	11	0.0001191	6.683e-05	0.999564	0.999748
	12	0.000103	6.128e-05	0.999617	0.999767
	13	0.00011508	6.127e-05	0.999581	0.999766
	14	0.00013517	6.353e-05	0.999519	0.999761
	15	0.00010476	5.879e-05	0.999618	0.999776
	16	9.248e-05	5.17e-05	0.999656	0.999801
	17	7.38e-05	4.419e-05	0.999723	0.999829
	18	0.00013272	8.145e-05	0.999516	0.999695
	19	0.00013892	6.564e-05	0.999496	0.999751
	20	0.0001305	6.658e-05	0.99953	0.999752
	21	0.0001305	6.658e-05	0.99953	0.999752
	22	0.00010542	5.223e-05	0.999608	0.999797
	23	9.294e-05	5.273e-05	0.999657	0.999798
	24	0.00010087	5.214e-05	0.999631	0.999802
	25	0.00012621	6.571e-05	0.999531	0.999748
	26	8.716e-05	4.55e-05	0.999671	0.999824
	27	0.00014674	9.548e-05	0.999466	0.999641
	28	0.00014473	6.964e-05	0.999491	0.999742
	29	0.00059429	0.00036252	0.997806	0.998635
	30	7.845e-05	4.604e-05	0.999702	0.999821
	Average	0.000125237	6.7546e-05	0.999541	0.999744
	SD	9.12682e-05	5.71363e-05	0.000336205	0.000214395

## Sheet: FA and E1_added_effect_size
	ROI1								ROI2								ROI3								ROI4
	FA [a.u.]			Eigenvalue 1 [μm2/ms]					FA [a.u.]			Eigenvalue 1 [μm2/ms]					FA [a.u.]			Eigenvalue 1 [μm2/ms]					FA [a.u.]			Eigenvalue 1 [μm2/ms]
	Reference	Only Input	Input plus prediction	Reference	Only Input	Input plus prediction			Reference	Only Input	Input plus prediction	Reference	Only Input	Input plus prediction			Reference	Only Input	Input plus prediction	Reference	Only Input	Input plus prediction			Reference	Only Input	Input plus prediction	Reference	Only Input	Input plus prediction
	0.59601	0.62912	0.61423	0.55246	0.573	0.55948			0.56631	0.5474	0.57118	0.68954	0.69496	0.70434			0.54566	0.54568	0.5417	0.70976	0.70219	0.69571			0.40739	0.41607	0.41103	0.68175	0.6828	0.68284
	0.43979	0.4483	0.42	0.49807	0.40119	0.4837			0.48718	0.47486	0.47332	0.63435	0.64021	0.62615			0.41872	0.41423	0.41183	0.69303	0.68929	0.68604			0.41599	0.42218	0.42753	0.82107	0.82012	0.82246
	0.44402	0.44572	0.44372	0.57767	0.56835	0.56512			0.50601	0.50233	0.5068	0.67136	0.66622	0.66594			0.47613	0.48899	0.50412	0.66252	0.66419	0.67417			0.3868	0.3862	0.38721	0.58986	0.5847	0.585
	0.47251	0.45683	0.45375	0.56618	0.55125	0.55402			0.44422	0.44054	0.44522	0.61936	0.61011	0.61113			0.39269	0.30398	0.37015	0.61824	0.61828	0.60616			0.42113	0.38599	0.40453	0.62744	0.61727	0.62352
	0.46023	0.47253	0.49979	0.6151	0.61247	0.6331			0.40687	0.4131	0.41197	0.60883	0.60989	0.61051			0.47184	0.48557	0.46769	0.6906	0.6973	0.6835			0.39947	0.40136	0.39888	0.68457	0.69825	0.68491
	0.67049	0.67282	0.64242	0.68902	0.68766	0.65261			0.57227	0.55422	0.56978	0.70303	0.68991	0.70154			0.43638	0.4488	0.45233	0.62468	0.62449	0.6309			0.40715	0.40711	0.40213	0.65667	0.64362	0.64689
	0.60378	0.60672	0.62851	0.7242	0.71714	0.74592			0.54263	0.53678	0.5435	0.69587	0.68758	0.69053			0.45003	0.4549	0.4532	0.67036	0.67102	0.66993			0.42201	0.4281	0.42296	0.65042	0.65845	0.6517
	0.55354	0.59057	0.55495	0.55284	0.58018	0.54694			0.49831	0.49267	0.49261	0.61781	0.62279	0.61273			0.49951	0.5186	0.50471	0.68771	0.69241	0.68035			0.3673	0.36682	0.35826	0.67345	0.66704	0.66148
	0.59232	0.5886	0.57883	0.73831	0.73614	0.72072			0.48904	0.47448	0.48487	0.64668	0.63895	0.64331			0.45937	0.45504	0.45959	0.68274	0.68395	0.68367			0.41673	0.42066	0.42017	0.6789	0.67158	0.6782
	0.50683	0.50511	0.51515	0.7989	0.7919	0.80893			0.51994	0.51813	0.52798	0.69771	0.68817	0.69885			0.45161	0.45563	0.44548	0.72666	0.72887	0.72058			0.48867	0.4817	0.49425	0.73637	0.7367	0.74565
	0.51313	0.53375	0.5001	0.66064	0.67279	0.64802			0.54032	0.52958	0.53996	0.6736	0.68151	0.67753			0.43568	0.4345	0.42871	0.64438	0.64479	0.64532			0.48287	0.48784	0.49206	0.70932	0.70439	0.71598
	0.41572	0.42898	0.4514	0.52091	0.52533	0.53166			0.497	0.49976	0.49549	0.65121	0.66612	0.6499			0.53539	0.51994	0.55349	0.72382	0.71827	0.74211			0.42483	0.42407	0.42887	0.76011	0.75968	0.76515
	0.63151	0.64327	0.67988	0.67342	0.67584	0.70046			0.55286	0.53745	0.52774	0.68345	0.67786	0.66419			0.46762	0.48255	0.47032	0.61707	0.62226	0.61045			0.5215	0.53652	0.52866	0.69194	0.68796	0.68695
	0.55829	0.54137	0.55163	0.64217	0.62948	0.63777			0.54982	0.54031	0.56211	0.77232	0.75849	0.77109			0.47301	0.48053	0.46859	0.75975	0.75994	0.74498			0.41123	0.42784	0.42515	0.76041	0.7753	0.76802
	0.52528	0.55373	0.531	0.67227	0.68161	0.64616			0.54405	0.52905	0.54773	0.68002	0.6798	0.68704			0.47479	0.4689	0.47471	0.6835	0.6781	0.68103			0.47794	0.48865	0.492	0.79636	0.78567	0.79827
	0.53046	0.53393	0.52863	0.72348	0.72681	0.71958			0.52554	0.50004	0.52217	0.70964	0.69802	0.71125			0.45813	0.44765	0.45431	0.66833	0.66046	0.66499			0.39296	0.40769	0.39306	0.61558	0.64164	0.63479
	0.53557	0.53897	0.5254	0.72348	0.72765	0.71047			0.5527	0.53351	0.54334	0.70964	0.72427	0.7277			0.50871	0.50562	0.50775	0.66883	0.67031	0.67327			0.41819	0.43355	0.41346	0.66325	0.66647	0.65309
	0.52167	0.51372	0.48153	0.78244	0.76825	0.74006			0.51748	0.52278	0.52033	0.66525	0.66056	0.65753			0.42048	0.42412	0.4122	0.63317	0.63153	0.6234			0.47639	0.46635	0.4813	0.67001	0.67288	0.67662
	0.61993	0.63985	0.61331	0.60586	0.62032	0.58759			0.51718	0.5035	0.51155	0.59988	0.60434	0.60005			0.56688	0.56209	0.57066	0.70796	0.70756	0.71036			0.51904	0.51255	0.51941	0.68802	0.67496	0.68485
	0.64116	0.6315	0.61143	0.71033	0.69566	0.68181			0.51728	0.5209	0.51438	0.74337	0.73562	0.72938			0.52127	0.51939	0.51697	0.83544	0.83065	0.82829			0.4764	0.46657	0.48474	0.67496	0.66937	0.6788
	0.55464	0.6264	0.61607	0.60277	0.59776	0.59101			0.50938	0.49406	0.49743	0.65496	0.64457	0.64653			0.42417	0.43887	0.43315	0.63411	0.64479	0.64019			0.50251	0.52254	0.50539	0.71204	0.72452	0.70346
	0.63274	0.63514	0.6228	0.63709	0.62053	0.61145			0.50274	0.50214	0.50185	0.68296	0.67598	0.67214			0.42009	0.43398	0.42507	0.63799	0.64467	0.63794			0.42509	0.41886	0.42771	0.66284	0.66499	0.6687
	0.71218	0.70957	0.72735	1.0167	1.0017	1.0273			0.63676	0.62642	0.64732	0.92925	0.92471	0.94328			0.50567	0.49834	0.48958	0.73901	0.72338	0.71564			0.42723	0.42878	0.41972	0.67754	0.67276	0.66711
	0.52366	0.53018	0.51401	0.65368	0.65206	0.63356			0.51075	0.49442	0.50241	0.62838	0.62575	0.62284			0.48849	0.48697	0.47763	0.69261	0.68742	0.68146			0.33737	0.33855	0.34343	0.78626	0.78294	0.79388
Average	0.552311	0.561528	0.554412	0.664083	0.658961	0.655727		Average	0.52111	0.512018	0.51921	0.68202	0.679433	0.680228		Average	0.47093	0.469786	0.470581	0.683845	0.683172	0.680435		Average	0.434425	0.436523	0.436746	0.694547	0.694336	0.69493
SD	0.0768053	0.0784283	0.0796197	0.109632	0.113523	0.111838		SD	0.0444005	0.041031	0.0461147	0.0673111	0.065577	0.0709942		SD	0.0442351	0.0521898	0.0475639	0.0505453	0.0482534	0.0489378		SD	0.0478718	0.0495179	0.0506149	0.0571184	0.0572015	0.0592312
N	24	24	24	24	24	24		N	24	24	24	24	24	24		N	24	24	24	24	24	24		N	24	24	24	24	24	24
SD for effect size		0.077621	0.0782252		0.111595	0.110741		SD for effect size		0.042749	0.0452657		0.0664497	0.0691772		SD for effect size		0.0483762	0.0459297		0.0494126	0.049748		SD for effect size		0.0487018	0.0492624		0.05716	0.0581844
Effect size (for Reference)		0.11875	0.0268616		0.0458953	0.0754579		Effect size (for Reference)		0.212685	0.0419744		0.0389267	0.0258937		Effect size (for Reference)		0.0236428	0.0076022		0.0136183	0.068537		Effect size (for Reference)		0.0430853	0.0471286		0.00370306	0.00657393
SD for effect size			0.0790262			0.112684		SD for effect size			0.0436469			0.0683393		SD for effect size			0.0499305			0.0485968		SD for effect size			0.0500694			0.0582252
Effect size (Only Input to Input plus prediction)			0.0900492			0.0287049		Effect size (Only Input to Input plus prediction)			0.164779			0.0116392		Effect size (Only Input to Input plus prediction)			0.0159138			0.0563137		Effect size (Only Input to Input plus prediction)			0.00446048			0.0102046

## Sheet: DSC of QBI tractography (CST)
		Left corticospinal tract		Right corticospinal tract
	Subject no.	input- reference	input plus prediction -reference	input- reference	input plus prediction -reference
	1	0.7216	0.8093	0.7624	0.7707
	2	0.7146	0.7184	0.7484	0.776
	3	0.7962	0.7921	NA	NA
	4	0.7653	0.7088	0.6589	0.6483
	5	0.7121	0.6723	0.7404	0.7321
	6	0.6261	0.7521	0.6607	0.6375
	7	0.6774	0.7098	0.762	0.7553
	8	0.6605	0.7128	0.7951	0.7804
	9	0.705	0.6978	0.7521	0.7393
	10	0.5018	0.5423	0.5316	0.5864
	11	0.7369	0.7436	0.7025	0.7201
	12	0.7287	0.7956	0.6882	0.7192
	13	0.6763	0.6617	0.6945	0.7309
	14	0.7283	0.74	0.6593	0.7009
	15	0.6506	0.6975	0.4695	0.5824
	16	0.7174	0.655	0.725	0.7467
	17	0.6968	0.6974	0.6174	0.958
	18	0.6513	0.6126	0.622	0.6225
	19	0.715	0.7631	0.6946	0.6085
	20	0.7135	0.7385	0.6759	0.6867
	21	0.7186	0.7385	0.6622	0.6876
	22	0.7787	0.7784	NA	NA
	23	0.6744	0.6749	0.7187	0.6899
	24	0.5169	0.6553	0.6774	0.6636
	25	0.7626	0.7894	0.7978	0.7623
	26	0.6849	0.7046	0.7283	0.7468
	27	0.7004	0.6804	0.6784	0.6767
	28	0.7306	0.7395	0.721	0.7369
	29	0.818	0.8157	0.7709	0.7507
	30	0.7314	0.7412	NA	NA
	Average	0.699328	0.717152	0.693156	0.711719
	SD	0.0672039	0.0599821	0.0737699	0.0758626

## Sheet: DSC of GQI tractography (CST)
		Left corticospinal tract		Right corticospinal tract
	Subject no.	input- reference	input plus prediction -reference	input- reference	input plus prediction -reference
	1	0.787	0.7936	0.6699	0.7181
	2	0.8128	0.8617	0.8416	0.8261
	3	0.8231	0.7953	NA	NA
	4	0.4439	0.839	0.7265	0.6855
	5	0.7562	0.7109	0.8226	0.8672
	6	0.7793	0.7796	0.8218	0.7872
	7	0.7461	0.7905	0.6302	0.6103
	8	0.7656	0.822	0.8395	0.8682
	9	0.83116	0.8443	0.7112	0.761
	10	0.7218	0.7893	0.7913	0.8102
	11	0.7486	0.7412	0.7464	0.7551
	12	0.8613	0.8503	0.7956	0.816
	13	0.7207	0.7429	0.8041	0.8279
	14	0.8762	0.8728	0.666	0.7875
	15	0.7494	0.8133	0.5284	0.6676
	16	0.7739	0.7577	0.8401	0.8557
	17	0.6556	0.6703	0.7201	0.7363
	18	0.6549	0.7182	0.7201	0.7332
	19	0.7547	0.841	0.4419	0.4296
	20	0.73	0.7944	0.7964	0.8129
	21	0.7397	0.8081	0.6926	0.7207
	22	0.8197	0.8351	0.141	0.4116
	23	0.7471	0.7833	0.6853	0.6925
	24	0.7382	0.8373	0.8174	0.8223
	25	0.8118	0.8193	0.7703	0.7452
	26	0.7335	0.7385	0.8011	0.7573
	27	0.6987	0.6895	0.6761	0.6019
	28	0.8107	0.835	0.8345	0.8099
	29	0.7982	0.843	0.8383	0.865
	30	0.7681	0.7939	NA	NA
	Average	0.755265	0.79371	0.720368	0.742214
	SD	0.0784227	0.0523232	0.149228	0.115671

## Sheet: DSC of QBI tractography (FAT)
		Left frontal aslant tract		Right frontal aslant tract
	Subject no.	input- reference	input plus prediction -reference	input- reference	input plus prediction -reference
	1	0.689	0.6757	0.2653	0.4713
	2	0.4499	0.5403	0.5729	0.478
	3	0.6238	0.685	0.5301	0.5422
	4	0.5703	0.6782	0.5165	0.5903
	5	0.57	0.5826	0.2133	0.2231
	6	0.6512	0.6791	0.5105	0.6055
	7	0.6475	0.664	0.6235	0.616
	8	0.4085	0.4163	0.4192	0.4377
	9	0.6531	0.6839	0.6124	0.6418
	10	0.6422	0.6764	0.5907	0.5709
	11	0.5471	0.4293	0.381	0.543
	12	0.4731	0.5157	0.6468	0.6663
	13	0.2562	0.3448	0.4763	0.5534
	14	0.6518	0.6519	0.6698	0.6558
	15	0.2429	0.2954	0.3803	0.499
	16	0.4465	0.4419	0.6105	0.6863
	17	0.4151	0.4666	0.4364	0.4973
	18	0.5029	0.5262	0.5348	0.5416
	19	0.43	0.4357	0.4256	0.4659
	20	0.3956	0.2821	0.3345	0.1623
	21	NA	NA	NA	NA
	22	0.6146	0.6379	0.3847	0.3756
	23	0.3382	0.3934	0.609	0.598
	24	0.4965	0.5605	0.4498	0.623
	25	0.6361	0.6225	0.6	0.5359
	26	0.4012	0.5137	0.6237	0.6446
	27	0.5275	0.5318	0.259	0.2254
	28	0.622	0.5844	0.4937	0.508
	29	0.469	0.5401	NA	NA
	30	0.6004	0.6184	0.4516	0.6512
	Average	0.516283	0.540476	0.486496	0.521764
	SD	0.123064	0.121414	0.125418	0.135711

## Sheet: DSC of GQI tractography (FAT)
		Left frontal aslnat tract		Right frontal aslant tract
	Subject no.	input- reference	input plus prediction -reference	input- reference	input plus prediction -reference
	1	0.8562	0.8721	0.868	0.867
	2	0.8641	0.8554	0.8328	0.8623
	3	0.8849	0.881	0.8309	0.8206
	4	0.8897	0.8796	0.4662	0.8763
	5	0.8797	0.9013	0.8032	0.8113
	6	0.8271	0.8434	0.8705	0.8758
	7	0.8753	0.9082	0.8567	0.8525
	8	0.3065	0.2996	0.7378	0.7731
	9	0.84	0.8462	0.8624	0.8485
	10	0.9089	0.9026	0.8233	0.8165
	11	0.7829	0.7832	0.6781	0.7773
	12	0.798	0.8602	0.8766	0.8553
	13	0.8255	0.8151	0.7982	0.8542
	14	0.8359	0.8714	0.875	0.8798
	15	0.7723	0.7732	0.7613	0.8051
	16	0.8443	0.8435	0.8467	0.8747
	17	0.8211	0.8318	0.6543	0.8377
	18	0.8412	0.8579	0.7296	0.7863
	19	0.7972	0.8188	0.7512	0.6265
	20	0.6915	0.6204	0.7972	0.8031
	21	0.6498	0.6166	0.7223	0.691
	22	0.7172	0.8316	0.6308	0.7418
	23	0.8127	0.8251	0.8103	0.8395
	24	0.8555	0.8917	0.8609	0.8835
	25	0.8032	0.7947	0.8176	0.8284
	26	0.7744	0.808	0.8606	0.8814
	27	0.7786	0.82	NA	NA
	28	0.8252	0.84442	0.8219	0.8106
	29	0.7909	0.8313	0.72	0.7473
	30	0.8011	0.8441	0.8679	0.8597
	Average	0.798363	0.812414	0.787321	0.820245
	SD	0.109164	0.11764	0.0930585	0.0605337
